# Supplementary material for: Impact of Drying Process on Grindability and Physicochemical Properties of Celery
Source: Foods. 2024 Aug 18;13(16):2585. doi: 10.3390/foods13162585 (PMC11354119; doi:10.3390/foods13162585)
Supplement: Supplementary file 1 [file foods-13-02585-s001.zip]

Archive with 1 entries (1 files):
- foods-3135414-supplementary.pdf
